# Supplementary material for: Effect of Biodegradable Hydrophilic and Hydrophobic Emulsifiers on the Oleogels Containing Sunflower Wax and Sunflower Oil
Source: Gels. 2021 Sep 7;7(3):133. doi: 10.3390/gels7030133 (PMC8482198; doi:10.3390/gels7030133)
Supplement: Supplementary file 1 [file gels-07-00133-s001.zip]

Archive with 1 entries (1 files):
- gels-1301104-supplementary.pdf
